# Supplementary material for: Traditional and Complementary Medicine Use among Cancer Patients in Asian Countries: A Systematic Review and Meta-Analysis
Source: Cancers (Basel). 2024 Sep 11;16(18):3130. doi: 10.3390/cancers16183130 (PMC11429845; doi:10.3390/cancers16183130)
Supplement: Supplementary file 1 [file cancers-16-03130-s001.zip]

Archive with 1 entries (1 files):
- cancers-3137842-supplementary.pdf
